# Supplementary material for: An Unconventional Case Study of Neoadjuvant Oncolytic Virotherapy for Recurrent Breast Cancer
Source: Vaccines (Basel). 2024 Aug 23;12(9):958. doi: 10.3390/vaccines12090958 (PMC11435696; doi:10.3390/vaccines12090958)
Supplement: Supplementary file 1 [file vaccines-12-00958-s001.zip]

Archive with 1 entries (1 files):
- vaccines-3147363-Supplementary Material.pdf
